# Supplementary material for: Exploring the effects of naringin on oxidative stress-impaired osteogenic differentiation via the Wnt/β-catenin and PI3K/Akt pathways
Source: Sci Rep. 2024 Jun 18;14:14047. doi: 10.1038/s41598-024-64952-2 (PMC11189479; doi:10.1038/s41598-024-64952-2)
Supplement: Supplementary file 1 — Supplementary Table S1. [file 41598_2024_64952_MOESM1_ESM.xlsx]

## Sheet: Sheet1
Antibody	Manufacturer	Article No.
GAPDH	Affinity Biosciences	AF7021
p-PI3K	Affinity Biosciences	AF3242
PI3K	Affinity Biosciences	AF6241
p-Akt	Affinity Biosciences	AF0016
Akt	Affinity Biosciences	AF6259
LRP-5	Abcam	ab223203
p-GSK-3β	Affinity Biosciences	AF2016
GSK-3β	Affinity Biosciences	AF5016
β-catenin	Cell Signaling Technology	8480
OPN	Beyotime	AF7662
Runx2	Affinity Biosciences	AF5186
Goat anti-rabbit second antibody	ZSGB-BIO	ZB-2301
Goat against mouse secondary antibody	ZSGB-BIO	ZB-2305
